# Supplementary material for: Novel Fluorometric Assay of Antiglycation Activity Based on Methylglyoxal-Induced Protein Carbonylation
Source: Antioxidants (Basel). 2023 Nov 22;12(12):2030. doi: 10.3390/antiox12122030 (PMC10740428; doi:10.3390/antiox12122030)
Supplement: Supplementary file 1 [file antioxidants-12-02030-s001.zip]

Archive with 1 entries (1 files):
- antioxidants-2713633-supplementary.pdf
